# Supplementary material for: A Review of the COVID-19 Mental Health Impact in Post-Conflict Settings: Bridging the Mental Health Gap with Case Exemplars from an Implementation Science Lens
Source: Int J Environ Res Public Health. 2023 May 31;20(11):6006. doi: 10.3390/ijerph20116006 (PMC10252255; doi:10.3390/ijerph20116006)
Supplement: Supplementary file 1 [file ijerph-20-06006-s001.zip]

Archive with 1 entries (1 files):
- ijerph-2299756-supplementary.pdf
